# Supplementary material for: Size- and Interface-Constrained Tensile Behavior of Ti/Ni Polycrystalline Nanolaminates: Insight from Molecular Dynamics
Source: Nanomaterials (Basel). 2026 May 12;16(10):588. doi: 10.3390/nano16100588 (PMC13209561; doi:10.3390/nano16100588)
Supplement: Supplementary file 1 [file nanomaterials-16-00588-s001.zip]

Archive with 1 entries (1 files):
- nanomaterials-4278459-supplementary.pdf
